# Supplementary material for: Development of a High-Quality/Yield Long-Read Sequencing-Adaptable DNA Extraction Method for Crop Seeds
Source: Plants (Basel). 2023 Aug 17;12(16):2971. doi: 10.3390/plants12162971 (PMC10457885; doi:10.3390/plants12162971)
Supplement: Supplementary file 1 [file plants-12-02971-s001.zip]

Archive with 1 entries (1 files):
- plants-2444397-supplementary.pdf
